# Supplementary material for: Tissue-specific expression and functional role of keratin 1 in sheep horn development
Source: Front Vet Sci. 2025 Dec 15;12:1703700. doi: 10.3389/fvets.2025.1703700 (PMC12745648; doi:10.3389/fvets.2025.1703700)
Supplement: Supplementary file 1 [file Table_1.xlsx]

## Sheet: Table S1
Table S1 Phenotype data
Sample	Sex	Age	Body_height	Body_length	chest_measurement	Horn_type	Horn_size
scurred_p1	ewe	4	66	76	83	scurred	1
scurred_p2	ewe	4	62	74	86	scurred	9
scurred_p3	ewe	3.5	62	72	84	scurred	4
scurred_p4	ewe	4	64	72	84	scurred	7
SHE_p1	ewe	4.5	68	76	82	SHE	28
SHE_p2	ewe	5	70	77	99	SHE	29
SHE_p3	ewe	5	65	70	85	SHE	24
SHE_p4	ewe	5	64	67	85	SHE	28

## Sheet: Table S2
Table S2 RNA-seq reads information
Sample	Number of raw reads	Number of clean reads	Number of mapped reads	Uniquely mapped reads %
scurred_p1	28738224	26609666	24257900	0.9116
scurred_p2	24847582	23011051	20892516	0.9079
scurred_p3	34891907	32313902	29237904	0.9048
scurred_p4	29188569	27026246	24394742	0.9026
SHE_p1	25945670	24022001	21874174	0.9106
SHE_p2	25341454	23467206	21099099	0.8991
SHE_p3	37929291	35133110	31667841	0.9014
SHE_p4	25032189	23172525	21084108	0.9099

## Sheet: Table S3
Gene ID	Gene symbol	Description	Scientific name	Common name	RefSeq Transcript accessions	RefSeq Protein accessions	SPARCLE ID	Curation Status	RefseqSelect	Default sequence
	KRT1	keratin 1	Bos taurus	Domestic cattle	XM_002687246.4	XP_002687292.2	12177255	model		default-seq
	KRT1	keratin 1	Bos indicus	Zebu cattle	XM_070789048.1	XP_070645149.1		model		default-seq
	KRT1	keratin 1	Bos mutus	Wild yak	XM_005907012.3	XP_005907074.1	12177255	model		default-seq
105001719	KRT1	keratin 1	Bison bison bison	Bsion	XM_010858091.1	XP_010856393.1	12177255	model		default-seq
129641734	KRT1	keratin 1	Bubalus kerabau	Carabao	XM_055566368.1	XP_055422343.1		model		default-seq
110138204	KRT1	keratin 1	Odocoileus virginianus	White-tailed deer	XM_020895012.2	XP_020750671.1	12177255	model		default-seq
122681342	KRT1	keratin 1	Cervus elaphus	Red deer	XM_043883333.1	XP_043739268.1		model		default-seq
102175951	KRT1	keratin 1	Capra hircus	Goat	XM_018047715.1	XP_017903204.1	12177255	model		default-seq
101109430	KRT1	keratin 1	Ovis aries	Sheep	XM_015094647.4	XP_014950133.2	12177255	model		default-seq
128048461	KRT1	keratin 1	Budorcas taxicolor	Takin	XM_052640859.1	XP_052496819.1		model		default-seq
100049664	KRT1	keratin 1	Sus scrofa	Pig	XM_003481587.4	XP_003481635.2	12177255	model		default-seq
102534484	KRT1	keratin 1	Vicugna pacos	Alpaca	XM_006203020.4	XP_006203082.2		model		default-seq
105076265	KRT1	keratin 1	Camelus bactrianus	Bactrian camel	XM_010964342.2	XP_010962644.1	12177255	model		default-seq
3848	KRT1	keratin 1	Homo sapiens	Human	NM_006121.4	NP_006112.3	12177261	curated	RefseqSelect	default-seq
699320	KRT1	keratin 1	Macaca mulatta	Rhesus monkey	XM_028829507.1	XP_028685340.1	12177255	model		default-seq
444857	KRT1	keratin 1	Canis lupus familiaris	Dog	NM_001003392.1	NP_001003392.1	12177261	curated		default-seq
100471453	KRT1	keratin 1	Ailuropoda melanoleuca	Giant panda	XM_019803803.2	XP_019659362.2		model		default-seq
16678	Krt1	keratin 1	Mus musculus	House mouse	NM_008473.2	NP_032499.2	12177255	curated	RefseqSelect	default-seq

## Sheet: Table S4
position	refCount_SHE_p1	altCount_SHE_p1	refCount_SHE_p2	altCount_SHE_p2	refCount_SHE_p3	altCount_SHE_p3	refCount_SHE_p4	altCount_SHE_p4	refCount_scurred_p1	altCount_scurred_p1	refCount_scurred_p2	altCount_scurred_p2	refCount_scurred_p3	altCount_scurred_p3	refCount_scurred_p4	altCount_scurred_p4
133702986	333	442	2688	0	3248	0	3942	0	11831	1	1763	1651	9297	0	24147	1
133703021	387	498	2840	0	3523	0	4398	0	13339	3	1993	1863	10583	0	26048	5
133703428	635	504	4226	0	4282	0	5731	2	18860	1	2905	2282	19036	2	27201	2
133703492	4	1	26	0	19	0	11	0	50	0	15	6	55	0	13	0
133703627	6	0	26	0	11	0	9	0	68	0	10	12	60	0	15	0
133703666	5	0	29	0	10	0	11	0	57	0	13	11	57	0	11	0
133703799	5	1	22	0	14	0	10	0	52	0	8	5	60	0	19	0
133703833	5	1	18	0	12	0	8	0	44	0	6	6	59	0	25	0
133703869	3	1	0	16	8	0	8	0	25	21	9	6	27	24	7	14
133703898	5	5	0	14	6	0	9	0	28	24	11	6	34	27	17	14
133703966	2	4	13	0	5	0	7	0	46	0	8	4	50	0	25	0
133704246	10	4	14	0	4	0	10	0	47	0	8	11	55	0	7	0
133704267	10	4	9	0	4	0	10	0	48	0	14	14	53	0	13	0
133704281	10	4	16	0	4	0	10	0	45	0	14	13	54	0	15	0
133704641	770	652	4848	0	4662	0	6254	0	21881	3	3329	2711	22791	2	28803	1
133705170	4	2	48	0	26	0	21	0	137	0	28	22	139	0	14	0
133705243	5	2	55	0	19	0	9	0	135	0	24	32	109	0	21	0
133705250	5	2	60	0	19	0	11	0	140	0	24	31	115	0	20	0
133705599	2	0	32	0	14	0	13	0	121	0	31	8	76	0	17	0
133705611	2	2	32	0	14	0	16	0	132	0	26	13	77	0	17	0
133705716	3	3	32	0	13	0	14	0	108	0	21	14	85	0	8	0
133705820	855	719	2	5111	5178	1	6036	0	11516	12348	3409	2925	12674	12697	15825	15428
133705932	3	0	13	0	4	0	6	0	55	0	11	4	38	0	7	0
133706368	1	0	0	12	7	0	5	0	37	22	17	0	4	19	0	1
133706914	1332	1181	0	10034	9673	1	10733	2	20707	21509	6470	5549	23294	23102	32033	30896
133707131	3	6	21	0	30	0	17	0	103	0	13	25	73	0	20	0
133707244	5	4	28	0	26	0	10	0	103	0	21	11	83	0	19	0
133707248	9	0	0	27	25	0	10	0	50	52	33	0	45	34	11	8
133707421	3	5	43	0	28	0	18	1	129	0	25	29	142	0	26	0
133707432	3	5	40	0	28	0	22	0	132	0	30	30	141	0	25	0

## Sheet: Table S5
Locus	p.value	Method	Genotypes	Mean_Values	Sample_Counts	p.adjusted
LOC_133703518	0.0156520300512671	t-test	CC; TC	25.62; 7	34; 2	0.735645412409553
LOC_133704023	0.0156520300512671	t-test	AA; GA	25.62; 7	34; 2	0.735645412409553
LOC_133705250	0.0114658570978283	t-test	AA; GA	25.63; 6.85	34; 2	0.53889528359793
LOC_133706677	0.0156520300512671	t-test	AG; GG	7; 25.62	2; 34	0.735645412409553
